# Supplementary material for: Automated tracking and analysis of ant trajectories shows variation in forager exploration
Source: Sci Rep. 2019 Sep 13;9:13246. doi: 10.1038/s41598-019-49655-3 (PMC6744467; doi:10.1038/s41598-019-49655-3)
Supplement: Supplementary file 11 — Supplementary Table S1 [file 41598_2019_49655_MOESM11_ESM.xlsx]

## Sheet: Chart of foraging studies
Title: Automated tracking and analysis of ant trajectories shows variation in forager exploration
Authors: Natalie Imirzian, Yizhe Zhang, Christoph Kurze, Raquel G. Loreto, Danny Z. Chen, & David P. Hughes
Supplementary Table S1.
Method of collecting data	Observer of behavior	Alterations to environment	Type of trail?	Reference
in person	human	none	trunk	Gordon 2013
in person	human	none	trunk	Gordon 1991
film	human	none	raid	Couzin & Franks 2002
film	human	artificial surface	trunk	Burd & Aranwela 2002
in person	human	column around trail	trunk	Moffett 1987
in person	human	none	trunk	Anderson & Jadin 2001
film	computer	ants walked on index card	temporary	Pearce-Duvet et al 2011
in person	human	baiting	temporary	Lynch, Balinksy, Vail 1980
in person	human	mark-recapture	trunk	Porter & Jorgensen 1981
in person	human	trail disturbance	trunk	Evison, Hart, Jackson 2008
in person	human	feeding sites, gut contents used to create artificial trails	temporary	Holldobler 1981
in person	human	gridlines; feeding sites	temporary	Kohler, Wehner, 2005
in person	human	baiting	temporary	Holway, Case 2000
in person	human	none	trunk	Heller, Gordon 2006
film/in person	human	baiting	temporary/trunk	Flanagan et al. 2013
in person	human	removed ants	trunk	Gordon et al. 2011
film	human	walked on masonite board in respirometer chamber	trunk	Lighton, Duncan 2002
in person	human	removed ants	extrafloral nectary visitation	Dreisig 2000
film	human	removed bridges & inserted specially made apparatus	raid	Reid et al. 2015
film	computer	none	trunk	Imirzian et al. 2018 (this study)
in person	human	feeders	temporary	Latty & Beekman 2013
in person	human	none	temporary	Detrain 1990
in person	human	none	trunk	Detrain et al 2000

## Sheet: References
Anderson, C., and J. L. V. Jadin. 2001. “The Adaptive Benefit of Leaf Transfer in Atta Colombica.” Insectes Sociaux 48 (4): 404–5. https://doi.org/10.1007/PL00001798.
Burd, Martin, Debbie Archer, Nuvan Aranwela, and David J. Stradling. 2002. “Traffic Dynamics of the Leaf‐Cutting Ant, Atta Cephalotes.” The American Naturalist 159 (3): 283–93. https://doi.org/10.1086/338541.
Couzin, I. D., and N. R. Franks. 2003. “Self-Organized Lane Formation and Optimized Traffic Flow in Army Ants.” Proceedings of the Royal Society of London B: Biological Sciences 270 (1511): 139–46. https://doi.org/10.1098/rspb.2002.2210.
Dreisig, Hans. 2000. “Defense by Exploitation in the Florida Carpenter Ant, Camponotus Floridanus, at an Extrafloral Nectar Resource.” Behavioral Ecology and Sociobiology 47 (4): 274–279.
Evison, Sophie E. F., Adam G. Hart, and Duncan E. Jackson. 2008. “Minor Workers Have a Major Role in the Maintenance of Leafcutter Ant Pheromone Trails.” Animal Behaviour 75 (3): 963–69. https://doi.org/10.1016/j.anbehav.2007.07.013.
Flanagan, Tatiana P., Noa M. Pinter-Wollman, Melanie E. Moses, and Deborah M. Gordon. 2013. “Fast and Flexible: Argentine Ants Recruit from Nearby Trails.” PLOS ONE 8 (8): e70888. https://doi.org/10.1371/journal.pone.0070888.
Gordon, Deborah M. 1991. “Behavioral Flexibility and the Foraging Ecology of Seed-Eating Ants.” The American Naturalist 138 (2): 379–411. https://doi.org/10.1086/285223.
———. 2013. “The Rewards of Restraint in the Collective Regulation of Foraging by Harvester Ant Colonies.” Nature 498 (7452): 91–95.
Gordon, Deborah M., Adam Guetz, Michael J. Greene, and Susan Holmes. 2011. “Colony Variation in the Collective Regulation of Foraging by Harvester Ants.” Behavioral Ecology 22 (2): 429–35. https://doi.org/10.1093/beheco/arq218.
Graham, Paul, and Ken Cheng. 2009. “Which Portion of the Natural Panorama Is Used for View-Based Navigation in the Australian Desert Ant?” Journal of Comparative Physiology A 195 (7): 681. https://doi.org/10.1007/s00359-009-0443-6.
Heller, Nicole E., and Deborah M. Gordon. 2006. “Seasonal Spatial Dynamics and Causes of Nest Movement in Colonies of the Invasive Argentine Ant (Linepithema Humile).” Ecological Entomology. http://agris.fao.org/agris-search/search.do?recordID=US201301101206.
Hölldobler, Bert. 1981. “Foraging and Spatiotemporal Territories in the Honey Ant Myrmecocystus Mimicus Wheeler (Hymenoptera: Formicidae).” Behavioral Ecology and Sociobiology 9 (4): 301–14. https://doi.org/10.1007/BF00299887.
Kohler, Martin, and Rüdiger Wehner. 2005. “Idiosyncratic Route-Based Memories in Desert Ants, Melophorus Bagoti: How Do They Interact with Path-Integration Vectors?” Neurobiology of Learning and Memory 83 (1): 1–12. https://doi.org/10.1016/j.nlm.2004.05.011.
Latty, Tanya, and Madeleine Beekman. 2013. “Keeping Track of Changes: The Performance of Ant Colonies in Dynamic Environments.” Animal Behaviour 85 (3): 637–43. https://doi.org/10.1016/j.anbehav.2012.12.027.
Lighton, John R. B., and Frances D. Duncan. n.d. “Energy Cost of Locomotion: Validation of Laboratory Data by in Situ Respirometry.” Ecology 83 (12): 3517–22. https://doi.org/10.1890/0012-9658(2002)083[3517:ECOLVO]2.0.CO;2.
Lynch, James F., Edward C. Balinsky, and Stephen G. Vail. n.d. “Foraging Patterns in Three Sympatric Forest Ant Species, Prenolepis Imparis, Paratrechina Melanderi and Aphaenogaster Rudis (Hymenoptera: Formicidae).” Ecological Entomology 5 (4): 353–71. https://doi.org/10.1111/j.1365-2311.1980.tb01160.x.
Moffett, M. W. 1987. “Ants That Go with the Flow: A New Method of Orientation by Mass Communication.” Naturwissenschaften 74 (11): 551–53. https://doi.org/10.1007/BF00367078.
Pearce-Duvet, Jessica M. C., Coen P. H. Elemans, and Donald H. Feener. 2011. “Walking the Line: Search Behavior and Foraging Success in Ant Species.” Behavioral Ecology 22 (3): 501–9. https://doi.org/10.1093/beheco/arr001.
Porter, Sanford D., and Clive D. Jorgensen. 1981. “Foragers of the Harvester Ant, Pogonomyrmex Owyheei: A Disposable Caste?” Behavioral Ecology and Sociobiology 9 (4): 247–56. https://doi.org/10.1007/BF00299879.
