# Supplementary material for: Automated tracking and analysis of ant trajectories shows variation in forager exploration
Source: Sci Rep. 2019 Sep 13;9:13246. doi: 10.1038/s41598-019-49655-3 (PMC6744467; doi:10.1038/s41598-019-49655-3)
Supplement: Supplementary file 12 — Supplementary Table S2 [file 41598_2019_49655_MOESM12_ESM.xlsx]

## Sheet: start_times
Title: Automated tracking and analysis of ant trajectories shows variation in forager exploration
Authors: Natalie Imirzian, Yizhe Zhang, Christoph Kurze, Raquel G. Loreto, Danny Z. Chen, & David P. Hughes
Supplementary Table S2.
colony	date	video	start	end	vid_length
1	2017-01-11	1	20:02:00	20:28:00	00:26:00
1	2017-01-11	2	20:28:00	20:54:00	00:26:00
1	2017-01-11	3	20:54:00	21:06:00	00:12:00
1	2017-01-11	4	21:21:00	21:48:00	00:27:00
1	2017-01-11	5	21:48:00	22:06:00	00:18:00
1	2017-01-12	1	19:43:00	20:09:00	00:26:00
1	2017-01-12	2	20:09:00	20:35:00	00:26:00
1	2017-01-12	3	20:35:00	20:52:00	00:17:00
1	2017-01-12	4	21:04:00	21:30:00	00:26:00
1	2017-01-12	5	21:30:00	21:56:00	00:26:00
1	2017-01-12	6	21:56:00	22:22:00	00:26:00
1	2017-01-12	7	22:22:00	22:41:00	00:19:00
1	2017-01-13	1	19:18:00	19:44:00	00:26:00
1	2017-01-13	2	19:44:00	20:10:00	00:26:00
1	2017-01-13	3	20:10:00	20:36:00	00:26:00
1	2017-01-13	4	20:36:00	20:44:00	00:08:00
1	2017-01-13	5	21:00:00	21:26:00	00:26:00
1	2017-01-13	6	21:26:00	21:33:00	00:07:00
1	2017-01-13	7	22:17:00	22:17:00	00:00:00
1	2017-01-13	8	22:21:00	22:47:00	00:26:00
1	2017-01-13	9	22:47:00	23:13:00	00:26:00
1	2017-01-13	10	23:13:00	23:39:00	00:26:00
1	2017-01-13	11	23:39:00	23:46:00	00:07:00
1	2017-01-14	1	19:09:00	19:36:00	00:27:00
1	2017-01-14	2	19:36:00	20:02:00	00:26:00
1	2017-01-14	3	20:02:00	20:28:00	00:26:00
1	2017-01-14	4	20:28:00	20:31:00	00:03:00
1	2017-01-14	5	21:32:00	21:59:00	00:27:00
1	2017-01-14	6	21:59:00	22:25:00	00:26:00
1	2017-01-14	7	22:25:00	22:51:00	00:26:00
1	2017-01-14	8	22:51:00	22:55:00	00:04:00
2	2017-01-12	1	19:35:00	20:01:00	00:26:00
2	2017-01-12	2	21:10:00	21:36:00	00:26:00
2	2017-01-12	3	21:36:00	22:02:00	00:26:00
2	2017-01-12	4	22:02:00	22:28:00	00:26:00
2	2017-01-12	5	22:28:00	22:37:00	00:09:00
2	2017-01-13	1	19:26:00	19:52:00	00:26:00
2	2017-01-13	2	19:52:00	20:18:00	00:26:00
2	2017-01-13	3	20:18:00	20:44:00	00:26:00
2	2017-01-13	4	20:44:00	20:52:00	00:08:00
2	2017-01-13	5	21:06:00	21:32:00	00:26:00
2	2017-01-13	6	21:32:00	21:58:00	00:26:00
2	2017-01-13	7	21:58:00	22:24:00	00:26:00
2	2017-01-13	8	22:33:00	22:59:00	00:26:00
2	2017-01-13	9	22:59:00	23:25:00	00:26:00
2	2017-01-13	10	23:25:00	23:51:00	00:26:00
2	2017-01-13	11	23:51:00	23:54:00	00:03:00
2	2017-01-14	1	19:17:00	19:43:00	00:26:00
2	2017-01-14	2	19:43:00	20:09:00	00:26:00
2	2017-01-14	3	20:09:00	20:35:00	00:26:00
2	2017-01-14	4	20:35:00	20:36:00	00:01:00
2	2017-01-14	5	21:36:00	22:02:00	00:26:00
2	2017-01-14	6	22:02:00	22:28:00	00:26:00
2	2017-01-14	7	22:28:00	22:54:00	00:26:00
2	2017-01-14	8	22:54:00	23:05:00	00:11:00
6	2017-01-15	1	19:26:00	19:52:00	00:26:00
6	2017-01-15	2	19:52:00	20:18:00	00:26:00
6	2017-01-15	3	20:18:00	20:24:00	00:06:00
6	2017-01-15	4	21:11:00	21:37:00	00:26:00
6	2017-01-15	5	21:37:00	22:03:00	00:26:00
6	2017-01-15	6	22:03:00	22:29:00	00:26:00
6	2017-01-15	7	22:29:00	22:30:00	00:01:00
6	2017-01-15	8	22:40:00	23:06:00	00:26:00
6	2017-01-15	9	23:06:00	23:32:00	00:26:00
6	2017-01-16	1	20:35:00	21:01:00	00:26:00
6	2017-01-16	2	21:01:00	21:27:00	00:26:00
6	2017-01-16	3	21:27:00	21:53:00	00:26:00
6	2017-01-16	4	21:53:00	21:54:00	00:01:00
6	2017-01-16	5	22:43:00	23:09:00	00:26:00
6	2017-01-16	6	23:09:00	23:35:00	00:26:00
6	2017-01-16	7	23:35:00	23:59:00	00:24:00
6	2017-01-17	1	19:54:00	20:20:00	00:26:00
6	2017-01-17	2	20:20:00	20:45:00	00:25:00
6	2017-01-17	3	20:46:00	20:58:00	00:12:00
6	2017-01-17	4	22:17:00	22:43:00	00:26:00
6	2017-01-17	5	22:43:00	23:09:00	00:26:00
6	2017-01-17	6	23:09:00	23:35:00	00:26:00
6	2017-01-17	7	23:35:00	23:44:00	00:09:00
6	2017-01-18	1	19:49:00	20:15:00	00:26:00
6	2017-01-18	2	20:15:00	20:41:00	00:26:00
6	2017-01-18	3	20:41:00	21:07:00	00:26:00
6	2017-01-18	4	21:07:00	21:19:00	00:12:00
6	2017-01-18	5	21:36:00	22:02:00	00:26:00
6	2017-01-18	6	22:02:00	22:28:00	00:26:00
6	2017-01-18	7	22:28:00	22:51:00	00:23:00
6	2017-01-19	1	20:18:00	20:44:00	00:26:00
6	2017-01-19	2	20:44:00	21:10:00	00:26:00
6	2017-01-19	3	21:10:00	21:33:00	00:23:00
6	2017-01-19	4	22:14:00	22:40:00	00:26:00
6	2017-01-19	5	22:40:00	23:07:00	00:27:00
6	2017-01-19	6	23:07:00	23:33:00	00:26:00
6	2017-01-19	7	23:33:00	23:37:00	00:04:00
6	2017-01-20	1	20:15:00	20:41:00	00:26:00
6	2017-01-20	2	20:41:00	21:07:00	00:26:00
6	2017-01-20	3	21:07:00	21:31:00	00:24:00
6	2017-01-20	4	22:36:00	23:02:00	00:26:00
6	2017-01-20	5	23:02:00	23:28:00	00:26:00
6	2017-01-20	6	23:28:00	23:54:00	00:26:00
6	2017-01-20	7	23:54:00	00:00:00	00:06:00
10	2017-01-15	1	19:47:00	20:13:00	00:26:00
10	2017-01-15	2	20:13:00	20:39:00	00:26:00
10	2017-01-15	3	20:39:00	20:43:00	00:04:00
10	2017-01-15	4	21:39:00	22:06:00	00:27:00
10	2017-01-15	5	22:06:00	22:32:00	00:26:00
10	2017-01-15	6	22:32:00	22:58:00	00:26:00
10	2017-01-15	7	22:58:00	22:59:00	00:01:00
10	2017-01-16	1	20:17:00	20:43:00	00:26:00
10	2017-01-16	2	20:43:00	21:09:00	00:26:00
10	2017-01-16	3	21:09:00	21:36:00	00:27:00
10	2017-01-16	4	22:19:00	22:45:00	00:26:00
10	2017-01-16	5	22:45:00	23:11:00	00:26:00
10	2017-01-16	6	23:11:00	23:37:00	00:26:00
10	2017-01-16	7	23:37:00	23:48:00	00:11:00
10	2017-01-17	1	21:01:00	21:27:00	00:26:00
10	2017-01-17	2	21:27:00	21:48:00	00:21:00
10	2017-01-17	3	23:01:00	23:27:00	00:26:00
10	2017-01-17	4	23:27:00	23:53:00	00:26:00
10	2017-01-17	5	23:53:00	00:19:00	00:26:00
10	2017-01-17	6	00:19:00	00:26:00	00:07:00
10	2017-01-18	1	20:42:00	21:08:00	00:26:00
10	2017-01-18	2	21:08:00	21:34:00	00:26:00
10	2017-01-18	3	21:34:00	21:54:00	00:20:00
10	2017-01-18	4	22:20:00	22:46:00	00:26:00
10	2017-01-18	5	22:46:00	23:12:00	00:26:00
10	2017-01-18	6	23:12:00	23:36:00	00:24:00
11	2017-01-12	1	19:29:00	19:55:00	00:26:00
11	2017-01-12	2	19:55:00	20:21:00	00:26:00
11	2017-01-12	3	20:21:00	20:22:00	00:01:00
11	2017-01-12	4	21:28:00	21:54:00	00:26:00
11	2017-01-12	5	21:54:00	22:20:00	00:26:00
11	2017-01-12	6	22:20:00	22:47:00	00:27:00
11	2017-01-12	7	22:47:00	22:47:00	00:00:00
11	2017-01-13	1	19:39:00	20:05:00	00:26:00
11	2017-01-13	2	20:05:00	20:31:00	00:26:00
11	2017-01-13	3	20:31:00	20:41:00	00:10:00
11	2017-01-13	4	21:18:00	21:44:00	00:26:00
11	2017-01-13	5	21:44:00	22:10:00	00:26:00
11	2017-01-13	6	22:10:00	22:35:00	00:25:00
11	2017-01-13	7	22:42:00	23:08:00	00:26:00
11	2017-01-13	8	21:08:00	23:34:00	02:26:00
11	2017-01-13	9	21:34:00	23:52:00	02:18:00
11	2017-01-14	1	19:31:00	19:57:00	00:26:00
11	2017-01-14	2	19:57:00	20:23:00	00:26:00
11	2017-01-14	3	20:23:00	20:48:00	00:25:00
11	2017-01-14	4	21:42:00	22:09:00	00:27:00
11	2017-01-14	5	22:09:00	22:35:00	00:26:00
11	2017-01-14	6	22:35:00	23:01:00	00:26:00
11	2017-01-14	7	23:01:00	23:02:00	00:01:00
16	2017-01-15	1	20:05:00	20:31:00	00:26:00
16	2017-01-15	2	20:31:00	20:57:00	00:26:00
16	2017-01-15	3	20:57:00	21:23:00	00:26:00
16	2017-01-15	4	21:23:00	21:24:00	00:01:00
16	2017-01-15	5	21:56:00	22:22:00	00:26:00
16	2017-01-15	6	22:22:00	22:49:00	00:27:00
16	2017-01-15	7	22:49:00	23:14:00	00:25:00
16	2017-01-16	1	19:59:00	20:25:00	00:26:00
16	2017-01-16	2	20:25:00	20:51:00	00:26:00
16	2017-01-16	3	20:51:00	21:17:00	00:26:00
16	2017-01-16	4	21:17:00	21:29:00	00:12:00
16	2017-01-16	5	22:04:00	22:30:00	00:26:00
16	2017-01-16	6	22:30:00	22:56:00	00:26:00
16	2017-01-16	7	22:56:00	23:22:00	00:26:00
16	2017-01-16	8	23:22:00	23:24:00	00:02:00
16	2017-01-18	1	20:25:00	20:51:00	00:26:00
16	2017-01-18	2	20:51:00	21:17:00	00:26:00
16	2017-01-18	3	21:17:00	21:43:00	00:26:00
16	2017-01-18	4	21:43:00	21:48:00	00:05:00
16	2017-01-18	5	22:08:00	22:34:00	00:26:00
16	2017-01-18	6	22:34:00	23:00:00	00:26:00
16	2017-01-18	7	23:00:00	23:27:00	00:27:00
16	2017-01-18	8	23:27:00	23:27:00	00:00:00
16	2017-01-19	1	19:46:00	20:12:00	00:26:00
16	2017-01-19	2	20:12:00	20:38:00	00:26:00
16	2017-01-19	3	20:38:00	21:03:00	00:25:00
16	2017-01-19	4	21:41:00	22:07:00	00:26:00
16	2017-01-19	5	22:07:00	22:33:00	00:26:00
16	2017-01-19	6	22:33:00	22:59:00	00:26:00
16	2017-01-19	7	22:59:00	23:09:00	00:10:00
17	2017-01-17	1	20:15:00	20:41:00	00:26:00
17	2017-01-17	2	20:41:00	21:00:00	00:19:00
17	2017-01-17	3	22:33:00	22:59:00	00:26:00
17	2017-01-17	4	22:59:00	23:25:00	00:26:00
17	2017-01-17	5	23:25:00	23:51:00	00:26:00
17	2017-01-17	6	23:51:00	00:02:00	00:11:00
17	2017-01-18	1	20:05:00	20:31:00	00:26:00
17	2017-01-18	2	20:31:00	20:57:00	00:26:00
17	2017-01-18	3	20:57:00	21:23:00	00:26:00
17	2017-01-18	4	21:23:00	21:30:00	00:07:00
17	2017-01-18	5	21:54:00	22:20:00	00:26:00
17	2017-01-18	6	22:20:00	22:46:00	00:26:00
17	2017-01-18	7	22:46:00	23:12:00	00:26:00
17	2017-01-18	8	23:12:00	23:18:00	00:06:00
17	2017-01-20	1	19:59:00	20:25:00	00:26:00
17	2017-01-20	2	20:25:00	20:52:00	00:27:00
17	2017-01-20	3	20:52:00	21:11:00	00:19:00
17	2017-01-20	4	21:49:00	22:15:00	00:26:00
17	2017-01-20	5	22:15:00	22:41:00	00:26:00
17	2017-01-20	6	22:41:00	23:07:00	00:26:00
17	2017-01-20	7	23:07:00	23:09:00	00:02:00
17	2017-01-25	1	19:34:00	20:00:00	00:26:00
17	2017-01-25	2	20:00:00	20:26:00	00:26:00
17	2017-01-25	3	20:26:00	20:50:00	00:24:00
17	2017-01-25	4	21:14:00	21:40:00	00:26:00
17	2017-01-25	5	21:40:00	22:06:00	00:26:00
17	2017-01-25	6	22:06:00	22:32:00	00:26:00
17	2017-01-25	7	22:32:00	22:36:00	00:04:00
