# Supplementary material for: Automated tracking and analysis of ant trajectories shows variation in forager exploration
Source: Sci Rep. 2019 Sep 13;9:13246. doi: 10.1038/s41598-019-49655-3 (PMC6744467; doi:10.1038/s41598-019-49655-3)
Supplement: Supplementary file 13 — Supplementary Table S3 [file 41598_2019_49655_MOESM13_ESM.xlsx]

## Sheet: error descriptions
Title: Automated tracking and analysis of ant trajectories shows variation in forager exploration
Authors: Natalie Imirzian, Yizhe Zhang, Christoph Kurze, Raquel G. Loreto, Danny Z. Chen, & David P. Hughes
Supplementary Table S3.
Description of Errors
switch	the number of ant switches to a different ant
newnum	the ant loses its old number and is assigned a new number
phantom	a number that is not on an ant
late	the number picks up the ant late
early	the number drops the ant early
miss	an ant is not detected
not_ant	something else is picked up that is not an ant
total	total number of errors checked in that video; aimed for 20 ants per video but varied based on length of video

## Sheet: raw error counts
filename	videoname	colony	date	video	fps	correct	switch	newnum	phantom	late	early	miss	not_ant	total
MP1-jan11-TV-vid1.csv	MP1-jan11-TV-vid1.mp4	MP1	2017-01-11	1	25	10	5	3	1	1	0	0	0	20
MP1-jan11-TV-vid2.csv	MP1-jan11-TV-vid2.mp4	MP1	2017-01-11	2	25	13	4	5	0	1	1	0	0	24
MP1-jan11-TV-vid3.csv	MP1-jan11-TV-vid3.mp4	MP1	2017-01-11	3	25	14	0	2	0	2	2	0	0	20
MP1-jan11-TV-vid4_redo.csv	MP1-jan11-TV-vid4.mp4	MP1	2017-01-11	4	25	15	4	0	0	1	0	2	0	22
MP1-jan11-TV-vid5.csv	MP1-jan11-TV-vid5.mp4	MP1	2017-01-11	5	25	13	0	5	4	0	1	2	0	25
MP1-jan12-TV-vid1.csv	MP1-jan12-TV-vid1.mp4	MP1	2017-01-12	1	25	11	1	2	1	0	3	11	0	29
MP1-jan12-TV-vid2.csv	MP1-jan12-TV-vid2.mp4	MP1	2017-01-12	2	25	8	4	6	0	0	0	3	1	22
MP1-jan12-TV-vid3.csv	MP1-jan12-TV-vid3.mp4	MP1	2017-01-12	3	25	13	0	3	2	0	0	0	0	18
MP1-jan12-TV-vid4.csv	MP1-jan12-TV-vid4.mp4	MP1	2017-01-12	4	25	12	1	6	0	1	0	3	0	23
MP1-jan12-TV-vid5.csv	MP1-jan12-TV-vid5.mp4	MP1	2017-01-12	5	25	5	2	8	1	1	0	3	0	20
MP1-jan12-TV-vid6.csv	MP1-jan12-TV-vid6.mp4	MP1	2017-01-12	6	25	6	2	7	1	2	2	2	0	22
MP1-jan12-TV-vid7.csv	MP1-jan12-TV-vid7.mp4	MP1	2017-01-12	7	25	11	3	2	1	2	3	0	0	22
MP1-jan13-TV-vid1.csv	MP01-jan13-TV-vid1.mp4	MP1	2017-01-13	1	25	8	0	0	0	0	0	0	0	8
MP01-jan13-TV-vid10.csv	MP01-jan13-TV-vid10.mp4	MP1	2017-01-13	10	25	18	2	0	0	0	0	0	0	20
MP01-jan13-TV-vid11.csv	MP01-jan13-TV-vid11.mp4	MP1	2017-01-13	11	25	20	0	0	0	0	0	0	0	20
MP01-jan13-TV-vid2.csv	MP01-jan13-TV-vid2.mp4	MP1	2017-01-13	2	25	15	2	0	0	0	0	3	0	20
MP01-jan13-TV-vid3.csv	MP01-jan13-TV-vid3.mp4	MP1	2017-01-13	3	25	18	0	0	0	0	1	1	0	20
MP01-jan13-TV-vid4.csv	MP01-jan13-TV-vid4.mp4	MP1	2017-01-13	4	25	17	1	0	0	0	1	1	0	20
MP01-jan13-TV-vid5.csv	MP01-jan13-TV-vid5.mp4	MP1	2017-01-13	5	25	17	0	1	0	0	2	0	0	20
MP01-jan13-TV-vid6.csv	MP01-jan13-TV-vid6.mp4	MP1	2017-01-13	6	25	18	1	0	0	0	1	0	0	20
MP01-jan13-TV-vid7.csv	MP01-jan13-TV-vid7.mp4	MP1	2017-01-13	7	25	12	2	0	0	0	0	1	0	15
MP01-jan13-TV-vid8.csv	MP01-jan13-TV-vid8.mp4	MP1	2017-01-13	8	25	17	3	0	0	0	1	0	0	21
MP01-jan13-TV-vid9.csv	MP01-jan13-TV-vid9.mp4	MP1	2017-01-13	9	25	20	0	0	0	0	0	0	0	20
MP1-jan14-TV-vid1.csv	MP1-jan14-TV-vid1.mp4	MP1	2017-01-14	1	25	3	0	0	0	0	0	0	0	3
MP1-jan14-vid2.csv	MP1-jan14-TV-vid2.mp4	MP1	2017-01-14	2	25	20	0	0	0	0	0	0	0	20
MP1-jan14-vid3.csv	MP1-jan14-TV-vid3.mp4	MP1	2017-01-14	3	25	20	0	0	0	0	0	0	0	20
MP1-jan14-vid5.csv	MP1-jan14-TV-vid5.mp4	MP1	2017-01-14	5	25	19	0	0	0	0	0	1	0	20
MP1-jan14-vid6.csv	MP1-jan14-TV-vid6.mp4	MP1	2017-01-14	6	25	20	0	0	0	0	0	0	0	20
MP1-jan14-vid7.csv	MP1-jan14-TV-vid7.mp4	MP1	2017-01-14	7	25	20	0	0	0	0	0	0	0	20
MP10-jan15-TV-vid1.csv	MP10-jan15-TV-vid1.mp4	MP10	2017-01-15	1	29.97	18	0	2	0	0	0	0	0	20
MP10-jan15-TV-vid2.csv	MP10-jan15-TV-vid2.mp4	MP10	2017-01-15	2	29.97	15	3	0	0	0	0	0	0	18
MP10-jan15-TV-vid3.csv	MP10-jan15-TV-vid3.mp4	MP10	2017-01-15	3	29.97	18	3	0	1	0	1	0	0	23
MP10-jan15-TV-vid4.csv	MP10-jan15-TV-vid4.mp4	MP10	2017-01-15	4	29.97	15	16	1	0	0	0	0	0	32
MP10-jan15-TV-vid5.csv	MP10-jan15-TV-vid5.mp4	MP10	2017-01-15	5	29.97	20	8	2	0	0	1	0	2	33
MP10-jan15-TV-vid6.csv	MP10-jan15-TV-vid6.mp4	MP10	2017-01-15	6	29.97	28	3	2	0	0	1	0	0	34
MP10-jan16-TV-vid1.csv	MP10-jan16-TV-vid1.mp4	MP10	2017-01-16	1	29.97	10	0	0	0	0	2	0	0	12
MP10-jan16-TV-vid2.csv	MP10-jan16-TV-vid2.mp4	MP10	2017-01-16	2	29.97	20	0	0	0	0	0	0	0	20
MP10-jan16-TV-vid3.csv	MP10-jan16-TV-vid3.mp4	MP10	2017-01-16	3	29.97	15	1	1	0	0	3	0	0	20
MP10-jan16-TV-vid4.csv	MP10-jan16-TV-vid4.mp4	MP10	2017-01-16	4	29.97	15	2	0	0	0	3	0	0	20
MP10-jan16-TV-vid5.csv	MP10-jan16-TV-vid5.mp4	MP10	2017-01-16	5	29.97	19	1	0	0	0	0	0	0	20
MP10-jan16-TV-vid6.csv	MP10-jan16-TV-vid6.mp4	MP10	2017-01-16	6	29.97	19	1	0	0	0	0	0	0	20
MP10-jan16-TV-vid7.csv	MP10-jan16-TV-vid7.mp4	MP10	2017-01-16	7	29.97	16	2	0	0	0	2	0	0	20
MP10-jan17-TV-vid1.csv	MP10-jan17-TV-vid1.mp4	MP10	2017-01-17	1	29.97	20	0	0	0	0	2	1	0	23
MP10-jan17-TV-vid2.csv	MP10-jan17-TV-vid2.mp4	MP10	2017-01-17	2	29.97	21	3	1	0	0	3	0	0	28
MP10-jan17-TV-vid3.csv	MP10-jan17-TV-vid3.mp4	MP10	2017-01-17	3	29.97	17	1	0	0	0	1	2	0	21
MP10-jan17-TV-vid4.csv	MP10-jan17-TV-vid4.mp4	MP10	2017-01-17	4	29.97	18	1	0	0	1	0	0	0	20
MP10-jan17-TV-vid5.csv	MP10-jan17-TV-vid5.mp4	MP10	2017-01-17	5	29.97	18	3	0	0	0	1	0	0	22
MP10-jan17-TV-vid6.csv	MP10-jan17-TV-vid6.mp4	MP10	2017-01-17	6	29.97	13	7	0	0	0	7	1	0	28
MP16-jan15-TV-vid1.csv	MP16-jan15-TV-vid1.mp4	MP16	2017-01-15	1	25	20	2	0	0	0	0	0	0	22
MP16-jan15-TV-vid2.csv	MP16-jan15-TV-vid2.mp4	MP16	2017-01-15	2	25	28	1	1	0	0	0	0	0	30
MP16-jan15-TV-vid3.csv	MP16-jan15-TV-vid3.mp4	MP16	2017-01-15	3	25	26	0	0	2	0	0	0	0	28
MP16-jan15-TV-vid4.csv	MP16-jan15-TV-vid4.mp4	MP16	2017-01-15	4	25	11	0	0	0	0	0	0	0	11
MP16-jan15-TV-vid5.csv	MP16-jan15-TV-vid5.mp4	MP16	2017-01-15	5	25	14	4	1	0	0	3	0	0	22
MP16-jan15-TV-vid6.csv	MP16-jan15-TV-vid6.mp4	MP16	2017-01-15	6	25	20	1	0	0	0	0	0	0	21
MP16-jan15-TV-vid7.csv	MP16-jan15-TV-vid7.mp4	MP16	2017-01-15	7	25	20	0	1	0	0	1	0	0	22
MP16-jan16-TV-vid1.csv	MP16-jan16-TV-vid1.mp4	MP16	2017-01-16	1	25	22	0	0	0	0	0	0	0	22
MP16-jan16-TV-vid2.csv	MP16-jan16-TV-vid2.mp4	MP16	2017-01-16	2	25	17	4	0	0	0	2	0	0	23
MP16-jan16-TV-vid3.csv	MP16-jan16-TV-vid3.mp4	MP16	2017-01-16	3	25	19	2	0	0	0	1	0	0	22
MP16-jan16-TV-vid4.csv	MP16-jan16-TV-vid4.mp4	MP16	2017-01-16	4	25	19	0	0	0	0	1	0	0	20
MP16-jan16-TV-vid5.csv	MP16-jan16-TV-vid5.mp4	MP16	2017-01-16	5	25	20	0	0	0	0	0	0	0	20
MP16-jan16-TV-vid6.csv	MP16-jan16-TV-vid6.mp4	MP16	2017-01-16	6	25	23	0	0	0	0	0	1	0	24
MP16-jan16-TV-vid7.csv	MP16-jan16-TV-vid7.mp4	MP16	2017-01-16	7	25	17	2	0	0	0	1	0	0	20
MP16-jan16-TV-vid8.csv	MP16-jan16-TV-vid8.mp4	MP16	2017-01-16	8	25	17	2	0	0	0	1	0	0	20
MP16-jan18-TV-vid1.csv	MP16-jan18-TV-vid1.mp4	MP16	2017-01-18	1	29.97	20	0	0	0	0	0	0	0	20
MP16-jan18-TV-vid2.csv	MP16-jan18-TV-vid2.mp4	MP16	2017-01-18	2	29.97	20	0	0	0	0	0	0	0	20
MP16-jan18-TV-vid3.csv	MP16-jan18-TV-vid3.mp4	MP16	2017-01-18	3	29.97	20	0	0	0	0	0	0	0	20
MP16-jan18-TV-vid4.csv	MP16-jan18-TV-vid4.mp4	MP16	2017-01-18	4	29.97	20	0	0	0	0	0	0	0	20
MP16-jan18-TV-vid5.csv	MP16-jan18-TV-vid5.mp4	MP16	2017-01-18	5	29.97	20	1	0	0	0	0	0	0	21
MP16-jan18-TV-vid6.csv	MP16-jan18-TV-vid6.mp4	MP16	2017-01-18	6	29.97	20	0	0	0	0	0	0	0	20
MP16-jan18-TV-vid7.csv	MP16-jan18-TV-vid7.mp4	MP16	2017-01-18	7	29.97	20	0	0	0	0	1	0	1	22
MP16-jan18-TV-vid8.csv	MP16-jan18-TV-vid8.mp4	MP16	2017-01-18	8	29.97	3	0	0	0	0	0	0	0	3
MP16-jan19-TV-vid1.csv	MP16-jan19-TV-vid1.mp4	MP16	2017-01-19	1	29.97	18	0	0	0	0	1	1	0	20
MP16-jan19-TV-vid2.csv	MP16-jan19-TV-vid2.mp4	MP16	2017-01-19	2	29.97	20	0	0	0	0	1	3	0	24
MP16-jan19-TV-vid3.csv	MP16-jan19-TV-vid3.mp4	MP16	2017-01-19	3	29.97	20	0	0	0	0	0	2	0	22
MP16-jan19-TV-vid4.csv	MP16-jan19-TV-vid4.mp4	MP16	2017-01-19	4	29.97	20	0	0	0	0	1	0	0	21
MP16-jan19-TV-vid5.csv	MP16-jan19-TV-vid5.mp4	MP16	2017-01-19	5	29.97	20	0	0	0	0	0	0	0	20
MP16-jan19-TV-vid6.csv	MP16-jan19-TV-vid6.mp4	MP16	2017-01-19	6	29.97	17	1	0	0	0	2	0	0	20
MP16-jan19-TV-vid7.csv	MP16-jan19-TV-vid7.mp4	MP16	2017-01-19	7	29.97	20	0	0	0	0	0	0	0	20
MP6-jan15-TV-vid1.csv	MP6-jan15-TV-vid1.mp4	MP6	2017-01-15	1	29.97	9	0	0	0	0	1	0	0	10
MP6-jan15-TV-vid2.csv	MP6-jan15-TV-vid2.mp4	MP6	2017-01-15	2	29.97	18	0	0	0	0	2	0	0	20
MP6-jan15-TV-vid3.csv	MP6-jan15-TV-vid3.mp4	MP6	2017-01-15	3	29.97	14	5	0	0	0	1	1	0	21
MP6-jan15-TV-vid4.csv	MP6-jan15-TV-vid4.mp4	MP6	2017-01-15	4	29.97	7	10	0	0	0	3	0	0	20
MP6-jan15-TV-vid5.csv	MP6-jan15-TV-vid5.mp4	MP6	2017-01-15	5	29.97	17	2	0	0	0	0	1	0	20
MP6-jan15-TV-vid6.csv	MP6-jan15-TV-vid6.mp4	MP6	2017-01-15	6	29.97	14	5	0	0	0	1	0	0	20
MP6-jan15-TV-vid7.csv	MP6-jan15-TV-vid7.mp4	MP6	2017-01-15	7	29.97	16	4	0	0	0	0	0	0	20
MP6-jan15-TV-vid8.csv	MP6-jan15-TV-vid8.mp4	MP6	2017-01-15	8	29.97	10	3	0	0	0	0	0	0	13
MP6-jan15-TV-vid9.csv	MP6-jan15-TV-vid9.mp4	MP6	2017-01-15	9	29.97	11	6	1	0	0	2	0	0	20
MP6-jan16-TV-vid1-001.csv	MP6-jan16-TV-vid1.mp4	MP6	2017-01-16	1	29.97	9	3	1	0	0	2	0	0	15
MP6-jan16-TV-vid2-002.csv	MP6-jan16-TV-vid2.mp4	MP6	2017-01-16	2	29.97	18	1	0	0	1	0	0	0	20
MP6-jan16-TV-vid3-002.csv	MP6-jan16-TV-vid3.mp4	MP6	2017-01-16	3	29.97	16	1	1	0	0	2	0	0	20
MP6-jan16-TV-vid4.csv	MP6-jan16-TV-vid4.mp4	MP6	2017-01-16	4	29.97	19	3	0	0	0	0	2	0	24
MP6-jan16-TV-vid5-003.csv	MP6-jan16-TV-vid5.mp4	MP6	2017-01-16	5	29.97	14	4	1	0	0	4	0	0	23
MP6-jan16-TV-vid6-005.csv	MP6-jan16-TV-vid6.mp4	MP6	2017-01-16	6	29.97	16	5	0	0	0	7	1	1	30
MP6-jan16-TV-vid7-004.csv	MP6-jan16-TV-vid7.mp4	MP6	2017-01-16	7	29.97	16	2	0	0	0	1	0	0	19
MP6-jan17-TV-vid1.csv	MP6-jan17-TV-vid1.mp4	MP6	2017-01-17	1	29.97	15	0	2	0	0	3	1	0	21
MP6-jan17-TV-vid2.csv	MP6-jan17-TV-vid2.mp4	MP6	2017-01-17	2	29.97	20	0	0	0	0	1	0	0	21
MP6-jan17-TV-vid3.csv	MP6-jan17-TV-vid3.mp4	MP6	2017-01-17	3	29.97	18	2	0	0	0	0	0	0	20
MP6-jan17-TV-vid4.csv	MP6-jan17-TV-vid4.mp4	MP6	2017-01-17	4	29.97	20	0	0	0	0	0	0	0	20
MP6-jan17-TV-vid5.csv	MP6-jan17-TV-vid5.mp4	MP6	2017-01-17	5	29.97	17	2	0	0	0	1	0	0	20
MP6-jan17-TV-vid6.csv	MP6-jan17-TV-vid6.mp4	MP6	2017-01-17	6	29.97	20	0	0	0	0	0	0	0	20
MP6-jan17-TV-vid7.csv	MP6-jan17-TV-vid7.mp4	MP6	2017-01-17	7	29.97	20	0	0	0	0	0	0	0	20
MP6-jan18-TV-vid5.csv	MP6-jan18-TV-vid5.mp4	MP6	2017-01-18	5	25	20	0	0	0	0	0	0	0	20
MP6-jan18-TV-vid6.csv	MP6-jan18-TV-vid6.mp4	MP6	2017-01-18	6	25	19	2	0	0	0	0	0	0	21
MP6-jan18-TV-vid7.csv	MP6-jan18-TV-vid7.mp4	MP6	2017-01-18	7	25	19	0	0	0	0	1	0	0	20
MP6-jan19-TV-vid1.csv	MP6-jan19-TV-vid1.mp4	MP6	2017-01-19	1	29.97	16	2	0	0	0	2	0	0	20
MP6-jan19-TV-vid2.csv	MP6-jan19-TV-vid2.mp4	MP6	2017-01-19	2	29.97	19	2	0	0	0	0	0	0	21
MP6-jan19-TV-vid3.csv	MP6-jan19-TV-vid3.mp4	MP6	2017-01-19	3	29.97	15	5	0	0	0	0	0	0	20
MP6-jan19-TV-vid4.csv	MP6-jan19-TV-vid4.mp4	MP6	2017-01-19	4	29.97	19	1	0	0	0	0	0	0	20
MP6-jan19-TV-vid5.csv	MP6-jan19-TV-vid5.mp4	MP6	2017-01-19	5	29.97	18	1	0	0	0	1	0	0	20
MP6-jan19-TV-vid6.csv	MP6-jan19-TV-vid6.mp4	MP6	2017-01-19	6	29.97	18	1	0	0	0	1	0	0	20
MP6-jan19-TV-vid7.csv	MP6-jan19-TV-vid7.mp4	MP6	2017-01-19	7	29.97	20	0	0	0	0	0	0	0	20
MP6-jan20-TV-vid1.csv	MP6-jan20-TV-vid1.mp4	MP6	2017-01-20	1	29.97	20	0	0	0	0	0	0	0	20
MP6-jan20-TV-vid2.csv	MP6-jan20-TV-vid2.mp4	MP6	2017-01-20	2	29.97	19	2	0	0	0	0	0	0	21
MP6-jan20-TV-vid3.csv	MP6-jan20-TV-vid3.mp4	MP6	2017-01-20	3	29.97	12	6	0	0	0	2	0	0	20
MP6-jan20-TV-vid4.csv	MP6-jan20-TV-vid4.mp4	MP6	2017-01-20	4	29.97	18	1	0	0	0	1	0	0	20
MP6-jan20-TV-vid5.csv	MP6-jan20-TV-vid5.mp4	MP6	2017-01-20	5	29.97	16	5	0	0	0	0	0	0	21
MP6-jan20-TV-vid6.csv	MP6-jan20-TV-vid6.mp4	MP6	2017-01-20	6	29.97	20	0	0	0	0	0	0	0	20
MP6-jan20-TV-vid7.csv	MP6-jan20-TV-vid7.mp4	MP6	2017-01-20	7	29.97	16	3	0	0	0	1	0	0	20
MP17-jan25-TV-vid2.csv	MP17-jan25-TV-vid2.mp4	MP17	2017-01-25	2	29.97	11	2	3	2	0	2	0	0	20
MP17-jan20-TV-vid4.csv	MP17-jan20-TV-vid4.mp4	MP17	2017-01-20	4	29.97	5	10	0	3	0	0	0	0	18
MP11-jan13-TV-vid9.mp4	MP11-jan13-TV-vid9.csv	MP11	2017-01-13	9	29.97	5	7	2	0	2	4	0	0	20
MP11-jan12-TV-vid4.mp4	MP11-jan12-TV-vid4.csv	MP11	2017-01-12	4	29.97	6	3	2	5	0	4	0	0	20
MP11-jan14-TV-vid3.mp4	MP11-jan14-TV-vid3.csv	MP11	2017-01-14	3	29.97	8	1	4	2	0	4	0	1	20
MP2-jan14-vid3.mp4	MP2-jan14-TV-vid3.csv	MP2	2017-01-14	3	29.97	12	1	2	0	1	4	0	0	20
MP2-jan12-vid5.mp4	MP2-jan12-vid5.csv	MP2	2017-01-12	5	29.97	4	11	3	1	0	1	0	0	20
MP17-jan18-TV-vid3.mp4	MP17-jan18-TV-vid3.csv	MP17	2017-01-18	3	29.97	9	7	2	0	0	1	0	0	19
MP17-jan17-TV-vid2.mp4	MP17-jan17-TV-vid2.mp4	MP17	2017-01-17	2	25	14	5	1	0	0	0	0	0	20
